# Supplementary material for: Evolutionary analysis of polyproline motifs in Escherichia coli reveals their regulatory role in translation
Source: PLoS Comput Biol. 2018 Feb 1;14(2):e1005987. doi: 10.1371/journal.pcbi.1005987 (PMC5811046; doi:10.1371/journal.pcbi.1005987)
Supplement: S2 Table — (XLSX) [file pcbi.1005987.s011.xlsx]

## Sheet: Tabelle1
S2 Table. List of all 43 E. coli strains used in this study.
taxonomy id	OMA id	name	phylogenetic group	pathogenicity
1133853	ECO1E	Escherichia coli O104:H4 (strain 2009EL-2071)	A	yes (EAEC)
511693	ECOBB	Escherichia coli (strain B / BL21)	A	no
469008	ECOBD	Escherichia coli (strain B / BL21-DE3)	A	no
413997	ECOBR	Escherichia coli (strain B / REL606)	A	no
595496	ECOBW	Escherichia coli (strain K12 / MC4100 / BW2952)	A	no
536056	ECOD1	Escherichia coli (strain ATCC 33849 / DSM 4235 / NCIB 12045 / K12 / DH1)	A	no
316385	ECODH	Escherichia coli (strain K12 / DH10B)	A	no
316401	ECOH1	Escherichia coli O78:H11 (strain H10407 / ETEC)	A	yes (ETEC)
331112	ECOHS	Escherichia coli O9:H4 (strain HS)	A	no
481805	ECOLC	Escherichia coli (strain ATCC 8739 / DSM 1576 / Crooks)	A	no
511145	ECOLI	Escherichia coli (strain K12 / MG1655)	A	no
1040638	ECOLX	Escherichia coli O104:H4 LB226692	A	yes (EHEC)
585395	ECO10	Escherichia coli O103:H2 (strain 12009 / EHEC)	B1	yes (EHEC)
585396	ECO1A	Escherichia coli O111:H- (strain 11128 / EHEC)	B1	yes (EHEC)
331111	ECO24	Escherichia coli O139:H28 (strain E24377A / ETEC)	B1	yes (ETEC)
573235	ECO26	Escherichia coli O26:H11 (strain 11368 / EHEC)	B1	yes (EHEC)
585055	ECO55	Escherichia coli (strain 55989 / EAEC)	B1	yes (EAEC)
585034	ECO8A	Escherichia coli O8 (strain IAI1)	B1	no
595495	ECOKO	Escherichia coli (strain ATCC 55124 / KO11)	B1	no
566546	ECOLW	Escherichia coli (strain ATCC 9637 / CCM 2024 / DSM 1116 / NCIMB 8666 / NRRL B-766 / W)	B1	no
409438	ECOSE	Escherichia coli (strain SE11)	B1	no
574521	ECO27	Escherichia coli O127:H6 (strain E2348/69 / EPEC)	B2	yes (EPEC)
585035	ECO45	Escherichia coli O45:K1 (strain S88 / ExPEC)	B2	yes (ExPEC)
585057	ECO7I	Escherichia coli O7:K1 (strain IAI39 / ExPEC)	B2	yes (ExPEC)
585397	ECO81	Escherichia coli O81 (strain ED1a)	B2	no
685038	ECO8N	Escherichia coli O83:H1 (strain NRG 857C / AIEC)	B2	yes (AIEC)
655817	ECOAB	Escherichia coli OR:K5:H- (strain ABU 83972)	B2	yes (ABU)
885275	ECOC1	Escherichia coli (strain clone D i14)	B2	yes (UPEC)
885276	ECOC2	Escherichia coli (strain clone D i2)	B2	yes (UPEC)
405955	ECOK1	Escherichia coli O1:K1 / APEC	B2	yes (APEC)
714962	ECOKI	Escherichia coli O18:K1:H7 (strain IHE3034 / ExPEC)	B2	yes (ExPEC)
362663	ECOL5	Escherichia coli O6:K15:H31 (strain 536 / UPEC)	B2	yes (UPEC)
199310	ECOL6	Escherichia coli O6:H1 (strain CFT073 / ATCC 700928 / UPEC)	B2	yes (UPEC)
431946	ECOS5	Escherichia coli O150:H5 (strain SE15)	B2	no
869729	ECOUM	Escherichia coli (strain UM146)	B2	yes (AIEC)
364106	ECOUT	Escherichia coli (strain UTI89 / UPEC)	B2	yes (UPEC)
216592	ECO44	Escherichia coli O44:H18 (strain 042 / EAEC)	D	yes (EAEC)
585056	ECOLU	Escherichia coli O17:K52:H18 (strain UMN026 / ExPEC)	D	yes (ExPEC)
439855	ECOSM	Escherichia coli (strain SMS-3-5 / SECEC)	D	no
155864	ECO57	Escherichia coli O157:H7	E	yes (EHEC)
444450	ECO5E	Escherichia coli O157:H7 (strain EC4115 / EHEC)	E	yes (EHEC)
544404	ECO5T	Escherichia coli O157:H7 (strain TW14359 / EHEC)	E	yes (EHEC)
701177	ECOCB	Escherichia coli O55:H7 (strain CB9615 / EPEC)	F	yes (EPEC)
