# Supplementary material for: Evolutionary analysis of polyproline motifs in Escherichia coli reveals their regulatory role in translation
Source: PLoS Comput Biol. 2018 Feb 1;14(2):e1005987. doi: 10.1371/journal.pcbi.1005987 (PMC5811046; doi:10.1371/journal.pcbi.1005987)
Supplement: S5 Table — (XLSX) [file pcbi.1005987.s014.xlsx]

## Sheet: Table 1
S5 Table. Motif classification.
sequence	predicted stalling strength
AAPPA	S
AAPPC	S
AAPPD	S
AAPPE	S
AAPPF	S
AAPPG	S
AAPPH	S
AAPPI	S
AAPPK	S
AAPPL	S
AAPPM	S
AAPPN	S
AAPPQ	S
AAPPR	S
AAPPS	S
AAPPT	S
AAPPV	S
AAPPW	S
AAPPY	S
ACPPA	W
ACPPC	W
ACPPD	W
ACPPE	W
ACPPF	W
ACPPG	W
ACPPH	W
ACPPI	W
ACPPK	W
ACPPL	W
ACPPM	W
ACPPN	W
ACPPQ	W
ACPPR	W
ACPPS	W
ACPPT	W
ACPPV	W
ACPPW	W
ACPPY	W
ADPPA	S
ADPPC	S
ADPPD	S
ADPPE	S
ADPPF	S
ADPPG	S
ADPPH	S
ADPPI	S
ADPPK	S
ADPPL	S
ADPPM	S
ADPPN	S
ADPPQ	S
ADPPR	S
ADPPS	S
ADPPT	S
ADPPV	S
ADPPW	S
ADPPY	S
AEPPA	M
AEPPC	M
AEPPD	S
AEPPE	S
AEPPF	M
AEPPG	S
AEPPH	M
AEPPI	M
AEPPK	M
AEPPL	M
AEPPM	M
AEPPN	S
AEPPQ	M
AEPPR	M
AEPPS	S
AEPPT	M
AEPPV	M
AEPPW	S
AEPPY	M
AFPPA	M
AFPPC	W
AFPPD	M
AFPPE	M
AFPPF	W
AFPPG	M
AFPPH	W
AFPPI	W
AFPPK	M
AFPPL	W
AFPPM	W
AFPPN	M
AFPPQ	M
AFPPR	W
AFPPS	M
AFPPT	M
AFPPV	W
AFPPW	M
AFPPY	W
AGPPA	S
AGPPC	S
AGPPD	S
AGPPE	S
AGPPF	S
AGPPG	S
AGPPH	S
AGPPI	S
AGPPK	S
AGPPL	S
AGPPM	S
AGPPN	S
AGPPQ	S
AGPPR	S
AGPPS	S
AGPPT	S
AGPPV	S
AGPPW	S
AGPPY	S
AHPPA	M
AHPPC	W
AHPPD	S
AHPPE	S
AHPPF	W
AHPPG	S
AHPPH	W
AHPPI	W
AHPPK	M
AHPPL	W
AHPPM	W
AHPPN	S
AHPPQ	M
AHPPR	W
AHPPS	S
AHPPT	M
AHPPV	W
AHPPW	S
AHPPY	W
AIPPA	M
AIPPC	W
AIPPD	S
AIPPE	S
AIPPF	W
AIPPG	S
AIPPH	W
AIPPI	W
AIPPK	M
AIPPL	W
AIPPM	W
AIPPN	S
AIPPQ	M
AIPPR	W
AIPPS	S
AIPPT	M
AIPPV	W
AIPPW	S
AIPPY	W
AKPPA	M
AKPPC	W
AKPPD	S
AKPPE	S
AKPPF	W
AKPPG	S
AKPPH	W
AKPPI	W
AKPPK	M
AKPPL	W
AKPPM	W
AKPPN	S
AKPPQ	M
AKPPR	W
AKPPS	S
AKPPT	M
AKPPV	W
AKPPW	S
AKPPY	W
ALPPA	W
ALPPC	W
ALPPD	W
ALPPE	W
ALPPF	W
ALPPG	W
ALPPH	W
ALPPI	W
ALPPK	W
ALPPL	W
ALPPM	W
ALPPN	W
ALPPQ	W
ALPPR	W
ALPPS	W
ALPPT	W
ALPPV	W
ALPPW	W
ALPPY	W
AMPPA	M
AMPPC	W
AMPPD	M
AMPPE	M
AMPPF	W
AMPPG	M
AMPPH	W
AMPPI	W
AMPPK	M
AMPPL	W
AMPPM	W
AMPPN	M
AMPPQ	M
AMPPR	W
AMPPS	M
AMPPT	M
AMPPV	W
AMPPW	M
AMPPY	W
ANPPA	M
ANPPC	W
ANPPD	M
ANPPE	M
ANPPF	W
ANPPG	M
ANPPH	W
ANPPI	W
ANPPK	M
ANPPL	W
ANPPM	W
ANPPN	M
ANPPQ	M
ANPPR	W
ANPPS	M
ANPPT	M
ANPPV	W
ANPPW	M
ANPPY	W
APPPA	S
APPPC	S
APPPD	S
APPPE	S
APPPF	S
APPPG	S
APPPH	S
APPPI	S
APPPK	S
APPPL	S
APPPM	S
APPPN	S
APPPP	S
APPPQ	S
APPPR	S
APPPS	S
APPPT	S
APPPV	S
APPPW	S
APPPY	S
AQPPA	M
AQPPC	W
AQPPD	S
AQPPE	S
AQPPF	W
AQPPG	S
AQPPH	W
AQPPI	W
AQPPK	M
AQPPL	W
AQPPM	W
AQPPN	S
AQPPQ	M
AQPPR	W
AQPPS	S
AQPPT	M
AQPPV	W
AQPPW	S
AQPPY	W
ARPPA	M
ARPPC	W
ARPPD	S
ARPPE	S
ARPPF	W
ARPPG	S
ARPPH	W
ARPPI	W
ARPPK	M
ARPPL	W
ARPPM	W
ARPPN	S
ARPPQ	M
ARPPR	W
ARPPS	S
ARPPT	M
ARPPV	W
ARPPW	S
ARPPY	W
ASPPA	M
ASPPC	M
ASPPD	W
ASPPE	W
ASPPF	M
ASPPG	W
ASPPH	M
ASPPI	M
ASPPK	M
ASPPL	M
ASPPM	M
ASPPN	W
ASPPQ	M
ASPPR	M
ASPPS	W
ASPPT	M
ASPPV	M
ASPPW	W
ASPPY	M
ATPPA	W
ATPPC	W
ATPPD	W
ATPPE	W
ATPPF	W
ATPPG	W
ATPPH	W
ATPPI	W
ATPPK	W
ATPPL	W
ATPPM	W
ATPPN	W
ATPPQ	W
ATPPR	W
ATPPS	W
ATPPT	W
ATPPV	W
ATPPW	W
ATPPY	W
AVPPA	M
AVPPC	W
AVPPD	S
AVPPE	S
AVPPF	W
AVPPG	S
AVPPH	W
AVPPI	W
AVPPK	M
AVPPL	W
AVPPM	W
AVPPN	S
AVPPQ	M
AVPPR	W
AVPPS	S
AVPPT	M
AVPPV	W
AVPPW	S
AVPPY	W
AWPPA	M
AWPPC	W
AWPPD	S
AWPPE	S
AWPPF	W
AWPPG	S
AWPPH	W
AWPPI	W
AWPPK	M
AWPPL	W
AWPPM	W
AWPPN	S
AWPPQ	M
AWPPR	W
AWPPS	S
AWPPT	M
AWPPV	W
AWPPW	S
AWPPY	W
AYPPA	M
AYPPC	W
AYPPD	S
AYPPE	S
AYPPF	W
AYPPG	S
AYPPH	W
AYPPI	W
AYPPK	M
AYPPL	W
AYPPM	W
AYPPN	S
AYPPQ	M
AYPPR	W
AYPPS	S
AYPPT	M
AYPPV	W
AYPPW	S
AYPPY	W
CAPPA	M
CAPPC	W
CAPPD	S
CAPPE	S
CAPPF	W
CAPPG	S
CAPPH	W
CAPPI	W
CAPPK	M
CAPPL	W
CAPPM	W
CAPPN	S
CAPPQ	M
CAPPR	W
CAPPS	S
CAPPT	M
CAPPV	W
CAPPW	S
CAPPY	W
CCPPA	W
CCPPC	W
CCPPD	W
CCPPE	W
CCPPF	W
CCPPG	W
CCPPH	W
CCPPI	W
CCPPK	W
CCPPL	W
CCPPM	W
CCPPN	W
CCPPQ	W
CCPPR	W
CCPPS	W
CCPPT	W
CCPPV	W
CCPPW	W
CCPPY	W
CDPPA	M
CDPPC	W
CDPPD	S
CDPPE	S
CDPPF	W
CDPPG	S
CDPPH	W
CDPPI	W
CDPPK	M
CDPPL	W
CDPPM	W
CDPPN	S
CDPPQ	M
CDPPR	W
CDPPS	S
CDPPT	M
CDPPV	W
CDPPW	S
CDPPY	W
CEPPA	M
CEPPC	W
CEPPD	S
CEPPE	S
CEPPF	W
CEPPG	S
CEPPH	W
CEPPI	W
CEPPK	M
CEPPL	W
CEPPM	W
CEPPN	S
CEPPQ	M
CEPPR	W
CEPPS	S
CEPPT	M
CEPPV	W
CEPPW	S
CEPPY	W
CFPPA	M
CFPPC	W
CFPPD	M
CFPPE	M
CFPPF	W
CFPPG	M
CFPPH	W
CFPPI	W
CFPPK	M
CFPPL	W
CFPPM	W
CFPPN	M
CFPPQ	M
CFPPR	W
CFPPS	M
CFPPT	M
CFPPV	W
CFPPW	M
CFPPY	W
CGPPA	M
CGPPC	W
CGPPD	S
CGPPE	S
CGPPF	W
CGPPG	S
CGPPH	W
CGPPI	W
CGPPK	M
CGPPL	W
CGPPM	W
CGPPN	S
CGPPQ	M
CGPPR	W
CGPPS	S
CGPPT	M
CGPPV	W
CGPPW	S
CGPPY	W
CHPPA	M
CHPPC	W
CHPPD	S
CHPPE	S
CHPPF	W
CHPPG	S
CHPPH	W
CHPPI	W
CHPPK	M
CHPPL	W
CHPPM	W
CHPPN	S
CHPPQ	M
CHPPR	W
CHPPS	S
CHPPT	M
CHPPV	W
CHPPW	S
CHPPY	W
CIPPA	M
CIPPC	W
CIPPD	S
CIPPE	S
CIPPF	W
CIPPG	S
CIPPH	W
CIPPI	W
CIPPK	M
CIPPL	W
CIPPM	W
CIPPN	S
CIPPQ	M
CIPPR	W
CIPPS	S
CIPPT	M
CIPPV	W
CIPPW	S
CIPPY	W
CKPPA	M
CKPPC	W
CKPPD	S
CKPPE	S
CKPPF	W
CKPPG	S
CKPPH	W
CKPPI	W
CKPPK	M
CKPPL	W
CKPPM	W
CKPPN	S
CKPPQ	M
CKPPR	W
CKPPS	S
CKPPT	M
CKPPV	W
CKPPW	S
CKPPY	W
CLPPA	W
CLPPC	W
CLPPD	W
CLPPE	W
CLPPF	W
CLPPG	W
CLPPH	W
CLPPI	W
CLPPK	W
CLPPL	W
CLPPM	W
CLPPN	W
CLPPQ	W
CLPPR	W
CLPPS	W
CLPPT	W
CLPPV	W
CLPPW	W
CLPPY	W
CMPPA	M
CMPPC	W
CMPPD	M
CMPPE	M
CMPPF	W
CMPPG	M
CMPPH	W
CMPPI	W
CMPPK	M
CMPPL	W
CMPPM	W
CMPPN	M
CMPPQ	M
CMPPR	W
CMPPS	M
CMPPT	M
CMPPV	W
CMPPW	M
CMPPY	W
CNPPA	M
CNPPC	W
CNPPD	M
CNPPE	M
CNPPF	W
CNPPG	M
CNPPH	W
CNPPI	W
CNPPK	M
CNPPL	W
CNPPM	W
CNPPN	M
CNPPQ	M
CNPPR	W
CNPPS	M
CNPPT	M
CNPPV	W
CNPPW	M
CNPPY	W
CPPPA	M
CPPPC	W
CPPPD	S
CPPPE	S
CPPPF	W
CPPPG	S
CPPPH	W
CPPPI	W
CPPPK	M
CPPPL	W
CPPPM	W
CPPPN	S
CPPPP	S
CPPPQ	M
CPPPR	W
CPPPS	S
CPPPT	M
CPPPV	W
CPPPW	S
CPPPY	W
CQPPA	M
CQPPC	W
CQPPD	S
CQPPE	S
CQPPF	W
CQPPG	S
CQPPH	W
CQPPI	W
CQPPK	M
CQPPL	W
CQPPM	W
CQPPN	S
CQPPQ	M
CQPPR	W
CQPPS	S
CQPPT	M
CQPPV	W
CQPPW	S
CQPPY	W
CRPPA	M
CRPPC	W
CRPPD	S
CRPPE	S
CRPPF	W
CRPPG	S
CRPPH	W
CRPPI	W
CRPPK	M
CRPPL	W
CRPPM	W
CRPPN	S
CRPPQ	M
CRPPR	W
CRPPS	S
CRPPT	M
CRPPV	W
CRPPW	S
CRPPY	W
CSPPA	W
CSPPC	W
CSPPD	W
CSPPE	W
CSPPF	W
CSPPG	W
CSPPH	W
CSPPI	W
CSPPK	W
CSPPL	W
CSPPM	W
CSPPN	W
CSPPQ	W
CSPPR	W
CSPPS	W
CSPPT	W
CSPPV	W
CSPPW	W
CSPPY	W
CTPPA	W
CTPPC	W
CTPPD	W
CTPPE	W
CTPPF	W
CTPPG	W
CTPPH	W
CTPPI	W
CTPPK	W
CTPPL	W
CTPPM	W
CTPPN	W
CTPPQ	W
CTPPR	W
CTPPS	W
CTPPT	W
CTPPV	W
CTPPW	W
CTPPY	W
CVPPA	M
CVPPC	W
CVPPD	S
CVPPE	S
CVPPF	W
CVPPG	S
CVPPH	W
CVPPI	W
CVPPK	M
CVPPL	W
CVPPM	W
CVPPN	S
CVPPQ	M
CVPPR	W
CVPPS	S
CVPPT	M
CVPPV	W
CVPPW	S
CVPPY	W
CWPPA	M
CWPPC	W
CWPPD	S
CWPPE	S
CWPPF	W
CWPPG	S
CWPPH	W
CWPPI	W
CWPPK	M
CWPPL	W
CWPPM	W
CWPPN	S
CWPPQ	M
CWPPR	W
CWPPS	S
CWPPT	M
CWPPV	W
CWPPW	S
CWPPY	W
CYPPA	M
CYPPC	W
CYPPD	S
CYPPE	S
CYPPF	W
CYPPG	S
CYPPH	W
CYPPI	W
CYPPK	M
CYPPL	W
CYPPM	W
CYPPN	S
CYPPQ	M
CYPPR	W
CYPPS	S
CYPPT	M
CYPPV	W
CYPPW	S
CYPPY	W
DAPPA	S
DAPPC	S
DAPPD	S
DAPPE	S
DAPPF	S
DAPPG	S
DAPPH	S
DAPPI	S
DAPPK	S
DAPPL	S
DAPPM	S
DAPPN	S
DAPPQ	S
DAPPR	S
DAPPS	S
DAPPT	S
DAPPV	S
DAPPW	S
DAPPY	S
DCPPA	W
DCPPC	W
DCPPD	W
DCPPE	W
DCPPF	W
DCPPG	W
DCPPH	W
DCPPI	W
DCPPK	W
DCPPL	W
DCPPM	W
DCPPN	W
DCPPQ	W
DCPPR	W
DCPPS	W
DCPPT	W
DCPPV	W
DCPPW	W
DCPPY	W
DDPPA	S
DDPPC	S
DDPPD	S
DDPPE	S
DDPPF	S
DDPPG	S
DDPPH	S
DDPPI	S
DDPPK	S
DDPPL	S
DDPPM	S
DDPPN	S
DDPPQ	S
DDPPR	S
DDPPS	S
DDPPT	S
DDPPV	S
DDPPW	S
DDPPY	S
DEPPA	M
DEPPC	M
DEPPD	S
DEPPE	S
DEPPF	M
DEPPG	S
DEPPH	M
DEPPI	M
DEPPK	M
DEPPL	M
DEPPM	M
DEPPN	S
DEPPQ	M
DEPPR	M
DEPPS	S
DEPPT	M
DEPPV	M
DEPPW	S
DEPPY	M
DFPPA	M
DFPPC	W
DFPPD	M
DFPPE	M
DFPPF	W
DFPPG	M
DFPPH	W
DFPPI	W
DFPPK	M
DFPPL	W
DFPPM	W
DFPPN	M
DFPPQ	M
DFPPR	W
DFPPS	M
DFPPT	M
DFPPV	W
DFPPW	M
DFPPY	W
DGPPA	S
DGPPC	S
DGPPD	S
DGPPE	S
DGPPF	S
DGPPG	S
DGPPH	S
DGPPI	S
DGPPK	S
DGPPL	S
DGPPM	S
DGPPN	S
DGPPQ	S
DGPPR	S
DGPPS	S
DGPPT	S
DGPPV	S
DGPPW	S
DGPPY	S
DHPPA	M
DHPPC	W
DHPPD	S
DHPPE	S
DHPPF	W
DHPPG	S
DHPPH	W
DHPPI	W
DHPPK	M
DHPPL	W
DHPPM	W
DHPPN	S
DHPPQ	M
DHPPR	W
DHPPS	S
DHPPT	M
DHPPV	W
DHPPW	S
DHPPY	W
DIPPA	M
DIPPC	W
DIPPD	S
DIPPE	S
DIPPF	W
DIPPG	S
DIPPH	W
DIPPI	W
DIPPK	M
DIPPL	W
DIPPM	W
DIPPN	S
DIPPQ	M
DIPPR	W
DIPPS	S
DIPPT	M
DIPPV	W
DIPPW	S
DIPPY	W
DKPPA	M
DKPPC	W
DKPPD	S
DKPPE	S
DKPPF	W
DKPPG	S
DKPPH	W
DKPPI	W
DKPPK	M
DKPPL	W
DKPPM	W
DKPPN	S
DKPPQ	M
DKPPR	W
DKPPS	S
DKPPT	M
DKPPV	W
DKPPW	S
DKPPY	W
DLPPA	W
DLPPC	W
DLPPD	W
DLPPE	W
DLPPF	W
DLPPG	W
DLPPH	W
DLPPI	W
DLPPK	W
DLPPL	W
DLPPM	W
DLPPN	W
DLPPQ	W
DLPPR	W
DLPPS	W
DLPPT	W
DLPPV	W
DLPPW	W
DLPPY	W
DMPPA	M
DMPPC	W
DMPPD	M
DMPPE	M
DMPPF	W
DMPPG	M
DMPPH	W
DMPPI	W
DMPPK	M
DMPPL	W
DMPPM	W
DMPPN	M
DMPPQ	M
DMPPR	W
DMPPS	M
DMPPT	M
DMPPV	W
DMPPW	M
DMPPY	W
DNPPA	M
DNPPC	W
DNPPD	M
DNPPE	M
DNPPF	W
DNPPG	M
DNPPH	W
DNPPI	W
DNPPK	M
DNPPL	W
DNPPM	W
DNPPN	M
DNPPQ	M
DNPPR	W
DNPPS	M
DNPPT	M
DNPPV	W
DNPPW	M
DNPPY	W
DPPPA	S
DPPPC	S
DPPPD	S
DPPPE	S
DPPPF	S
DPPPG	S
DPPPH	S
DPPPI	S
DPPPK	S
DPPPL	S
DPPPM	S
DPPPN	S
DPPPP	S
DPPPQ	S
DPPPR	S
DPPPS	S
DPPPT	S
DPPPV	S
DPPPW	S
DPPPY	S
DQPPA	M
DQPPC	W
DQPPD	S
DQPPE	S
DQPPF	W
DQPPG	S
DQPPH	W
DQPPI	W
DQPPK	M
DQPPL	W
DQPPM	W
DQPPN	S
DQPPQ	M
DQPPR	W
DQPPS	S
DQPPT	M
DQPPV	W
DQPPW	S
DQPPY	W
DRPPA	M
DRPPC	W
DRPPD	S
DRPPE	S
DRPPF	W
DRPPG	S
DRPPH	W
DRPPI	W
DRPPK	M
DRPPL	W
DRPPM	W
DRPPN	S
DRPPQ	M
DRPPR	W
DRPPS	S
DRPPT	M
DRPPV	W
DRPPW	S
DRPPY	W
DSPPA	M
DSPPC	M
DSPPD	W
DSPPE	W
DSPPF	M
DSPPG	W
DSPPH	M
DSPPI	M
DSPPK	M
DSPPL	M
DSPPM	M
DSPPN	W
DSPPQ	M
DSPPR	M
DSPPS	W
DSPPT	M
DSPPV	M
DSPPW	W
DSPPY	M
DTPPA	W
DTPPC	W
DTPPD	W
DTPPE	W
DTPPF	W
DTPPG	W
DTPPH	W
DTPPI	W
DTPPK	W
DTPPL	W
DTPPM	W
DTPPN	W
DTPPQ	W
DTPPR	W
DTPPS	W
DTPPT	W
DTPPV	W
DTPPW	W
DTPPY	W
DVPPA	M
DVPPC	W
DVPPD	S
DVPPE	S
DVPPF	W
DVPPG	S
DVPPH	W
DVPPI	W
DVPPK	M
DVPPL	W
DVPPM	W
DVPPN	S
DVPPQ	M
DVPPR	W
DVPPS	S
DVPPT	M
DVPPV	W
DVPPW	S
DVPPY	W
DWPPA	M
DWPPC	W
DWPPD	S
DWPPE	S
DWPPF	W
DWPPG	S
DWPPH	W
DWPPI	W
DWPPK	M
DWPPL	W
DWPPM	W
DWPPN	S
DWPPQ	M
DWPPR	W
DWPPS	S
DWPPT	M
DWPPV	W
DWPPW	S
DWPPY	W
DYPPA	M
DYPPC	W
DYPPD	S
DYPPE	S
DYPPF	W
DYPPG	S
DYPPH	W
DYPPI	W
DYPPK	M
DYPPL	W
DYPPM	W
DYPPN	S
DYPPQ	M
DYPPR	W
DYPPS	S
DYPPT	M
DYPPV	W
DYPPW	S
DYPPY	W
EAPPA	S
EAPPC	S
EAPPD	S
EAPPE	S
EAPPF	S
EAPPG	S
EAPPH	S
EAPPI	S
EAPPK	S
EAPPL	S
EAPPM	S
EAPPN	S
EAPPQ	S
EAPPR	S
EAPPS	S
EAPPT	S
EAPPV	S
EAPPW	S
EAPPY	S
ECPPA	W
ECPPC	W
ECPPD	W
ECPPE	W
ECPPF	W
ECPPG	W
ECPPH	W
ECPPI	W
ECPPK	W
ECPPL	W
ECPPM	W
ECPPN	W
ECPPQ	W
ECPPR	W
ECPPS	W
ECPPT	W
ECPPV	W
ECPPW	W
ECPPY	W
EDPPA	S
EDPPC	S
EDPPD	S
EDPPE	S
EDPPF	S
EDPPG	S
EDPPH	S
EDPPI	S
EDPPK	S
EDPPL	S
EDPPM	S
EDPPN	S
EDPPQ	S
EDPPR	S
EDPPS	S
EDPPT	S
EDPPV	S
EDPPW	S
EDPPY	S
EEPPA	M
EEPPC	M
EEPPD	S
EEPPE	S
EEPPF	M
EEPPG	S
EEPPH	M
EEPPI	M
EEPPK	M
EEPPL	M
EEPPM	M
EEPPN	S
EEPPQ	M
EEPPR	M
EEPPS	S
EEPPT	M
EEPPV	M
EEPPW	S
EEPPY	M
EFPPA	M
EFPPC	W
EFPPD	M
EFPPE	M
EFPPF	W
EFPPG	M
EFPPH	W
EFPPI	W
EFPPK	M
EFPPL	W
EFPPM	W
EFPPN	M
EFPPQ	M
EFPPR	W
EFPPS	M
EFPPT	M
EFPPV	W
EFPPW	M
EFPPY	W
EGPPA	S
EGPPC	S
EGPPD	S
EGPPE	S
EGPPF	S
EGPPG	S
EGPPH	S
EGPPI	S
EGPPK	S
EGPPL	S
EGPPM	S
EGPPN	S
EGPPQ	S
EGPPR	S
EGPPS	S
EGPPT	S
EGPPV	S
EGPPW	S
EGPPY	S
EHPPA	M
EHPPC	W
EHPPD	S
EHPPE	S
EHPPF	W
EHPPG	S
EHPPH	W
EHPPI	W
EHPPK	M
EHPPL	W
EHPPM	W
EHPPN	S
EHPPQ	M
EHPPR	W
EHPPS	S
EHPPT	M
EHPPV	W
EHPPW	S
EHPPY	W
EIPPA	M
EIPPC	W
EIPPD	S
EIPPE	S
EIPPF	W
EIPPG	S
EIPPH	W
EIPPI	W
EIPPK	M
EIPPL	W
EIPPM	W
EIPPN	S
EIPPQ	M
EIPPR	W
EIPPS	S
EIPPT	M
EIPPV	W
EIPPW	S
EIPPY	W
EKPPA	M
EKPPC	W
EKPPD	S
EKPPE	S
EKPPF	W
EKPPG	S
EKPPH	W
EKPPI	W
EKPPK	M
EKPPL	W
EKPPM	W
EKPPN	S
EKPPQ	M
EKPPR	W
EKPPS	S
EKPPT	M
EKPPV	W
EKPPW	S
EKPPY	W
ELPPA	W
ELPPC	W
ELPPD	W
ELPPE	W
ELPPF	W
ELPPG	W
ELPPH	W
ELPPI	W
ELPPK	W
ELPPL	W
ELPPM	W
ELPPN	W
ELPPQ	W
ELPPR	W
ELPPS	W
ELPPT	W
ELPPV	W
ELPPW	W
ELPPY	W
EMPPA	M
EMPPC	W
EMPPD	M
EMPPE	M
EMPPF	W
EMPPG	M
EMPPH	W
EMPPI	W
EMPPK	M
EMPPL	W
EMPPM	W
EMPPN	M
EMPPQ	M
EMPPR	W
EMPPS	M
EMPPT	M
EMPPV	W
EMPPW	M
EMPPY	W
ENPPA	M
ENPPC	W
ENPPD	M
ENPPE	M
ENPPF	W
ENPPG	M
ENPPH	W
ENPPI	W
ENPPK	M
ENPPL	W
ENPPM	W
ENPPN	M
ENPPQ	M
ENPPR	W
ENPPS	M
ENPPT	M
ENPPV	W
ENPPW	M
ENPPY	W
EPPPA	S
EPPPC	S
EPPPD	S
EPPPE	S
EPPPF	S
EPPPG	S
EPPPH	S
EPPPI	S
EPPPK	S
EPPPL	S
EPPPM	S
EPPPN	S
EPPPP	S
EPPPQ	S
EPPPR	S
EPPPS	S
EPPPT	S
EPPPV	S
EPPPW	S
EPPPY	S
EQPPA	M
EQPPC	W
EQPPD	S
EQPPE	S
EQPPF	W
EQPPG	S
EQPPH	W
EQPPI	W
EQPPK	M
EQPPL	W
EQPPM	W
EQPPN	S
EQPPQ	M
EQPPR	W
EQPPS	S
EQPPT	M
EQPPV	W
EQPPW	S
EQPPY	W
ERPPA	M
ERPPC	W
ERPPD	S
ERPPE	S
ERPPF	W
ERPPG	S
ERPPH	W
ERPPI	W
ERPPK	M
ERPPL	W
ERPPM	W
ERPPN	S
ERPPQ	M
ERPPR	W
ERPPS	S
ERPPT	M
ERPPV	W
ERPPW	S
ERPPY	W
ESPPA	M
ESPPC	M
ESPPD	W
ESPPE	W
ESPPF	M
ESPPG	W
ESPPH	M
ESPPI	M
ESPPK	M
ESPPL	M
ESPPM	M
ESPPN	W
ESPPQ	M
ESPPR	M
ESPPS	W
ESPPT	M
ESPPV	M
ESPPW	W
ESPPY	M
ETPPA	W
ETPPC	W
ETPPD	W
ETPPE	W
ETPPF	W
ETPPG	W
ETPPH	W
ETPPI	W
ETPPK	W
ETPPL	W
ETPPM	W
ETPPN	W
ETPPQ	W
ETPPR	W
ETPPS	W
ETPPT	W
ETPPV	W
ETPPW	W
ETPPY	W
EVPPA	M
EVPPC	W
EVPPD	S
EVPPE	S
EVPPF	W
EVPPG	S
EVPPH	W
EVPPI	W
EVPPK	M
EVPPL	W
EVPPM	W
EVPPN	S
EVPPQ	M
EVPPR	W
EVPPS	S
EVPPT	M
EVPPV	W
EVPPW	S
EVPPY	W
EWPPA	M
EWPPC	W
EWPPD	S
EWPPE	S
EWPPF	W
EWPPG	S
EWPPH	W
EWPPI	W
EWPPK	M
EWPPL	W
EWPPM	W
EWPPN	S
EWPPQ	M
EWPPR	W
EWPPS	S
EWPPT	M
EWPPV	W
EWPPW	S
EWPPY	W
EYPPA	M
EYPPC	W
EYPPD	S
EYPPE	S
EYPPF	W
EYPPG	S
EYPPH	W
EYPPI	W
EYPPK	M
EYPPL	W
EYPPM	W
EYPPN	S
EYPPQ	M
EYPPR	W
EYPPS	S
EYPPT	M
EYPPV	W
EYPPW	S
EYPPY	W
FAPPA	M
FAPPC	M
FAPPD	S
FAPPE	S
FAPPF	M
FAPPG	S
FAPPH	M
FAPPI	M
FAPPK	M
FAPPL	M
FAPPM	M
FAPPN	S
FAPPQ	M
FAPPR	M
FAPPS	S
FAPPT	M
FAPPV	M
FAPPW	S
FAPPY	M
FCPPA	W
FCPPC	W
FCPPD	W
FCPPE	W
FCPPF	W
FCPPG	W
FCPPH	W
FCPPI	W
FCPPK	W
FCPPL	W
FCPPM	W
FCPPN	W
FCPPQ	W
FCPPR	W
FCPPS	W
FCPPT	W
FCPPV	W
FCPPW	W
FCPPY	W
FDPPA	M
FDPPC	M
FDPPD	S
FDPPE	S
FDPPF	M
FDPPG	S
FDPPH	M
FDPPI	M
FDPPK	M
FDPPL	M
FDPPM	M
FDPPN	S
FDPPQ	M
FDPPR	M
FDPPS	S
FDPPT	M
FDPPV	M
FDPPW	S
FDPPY	M
FEPPA	M
FEPPC	M
FEPPD	S
FEPPE	S
FEPPF	M
FEPPG	S
FEPPH	M
FEPPI	M
FEPPK	M
FEPPL	M
FEPPM	M
FEPPN	S
FEPPQ	M
FEPPR	M
FEPPS	S
FEPPT	M
FEPPV	M
FEPPW	S
FEPPY	M
FFPPA	M
FFPPC	W
FFPPD	M
FFPPE	M
FFPPF	W
FFPPG	M
FFPPH	W
FFPPI	W
FFPPK	M
FFPPL	W
FFPPM	W
FFPPN	M
FFPPQ	M
FFPPR	W
FFPPS	M
FFPPT	M
FFPPV	W
FFPPW	M
FFPPY	W
FGPPA	M
FGPPC	M
FGPPD	S
FGPPE	S
FGPPF	M
FGPPG	S
FGPPH	M
FGPPI	M
FGPPK	M
FGPPL	M
FGPPM	M
FGPPN	S
FGPPQ	M
FGPPR	M
FGPPS	S
FGPPT	M
FGPPV	M
FGPPW	S
FGPPY	M
FHPPA	M
FHPPC	W
FHPPD	S
FHPPE	S
FHPPF	W
FHPPG	S
FHPPH	W
FHPPI	W
FHPPK	M
FHPPL	W
FHPPM	W
FHPPN	S
FHPPQ	M
FHPPR	W
FHPPS	S
FHPPT	M
FHPPV	W
FHPPW	S
FHPPY	W
FIPPA	M
FIPPC	W
FIPPD	S
FIPPE	S
FIPPF	W
FIPPG	S
FIPPH	W
FIPPI	W
FIPPK	M
FIPPL	W
FIPPM	W
FIPPN	S
FIPPQ	M
FIPPR	W
FIPPS	S
FIPPT	M
FIPPV	W
FIPPW	S
FIPPY	W
FKPPA	M
FKPPC	W
FKPPD	S
FKPPE	S
FKPPF	W
FKPPG	S
FKPPH	W
FKPPI	W
FKPPK	M
FKPPL	W
FKPPM	W
FKPPN	S
FKPPQ	M
FKPPR	W
FKPPS	S
FKPPT	M
FKPPV	W
FKPPW	S
FKPPY	W
FLPPA	W
FLPPC	W
FLPPD	W
FLPPE	W
FLPPF	W
FLPPG	W
FLPPH	W
FLPPI	W
FLPPK	W
FLPPL	W
FLPPM	W
FLPPN	W
FLPPQ	W
FLPPR	W
FLPPS	W
FLPPT	W
FLPPV	W
FLPPW	W
FLPPY	W
FMPPA	M
FMPPC	W
FMPPD	M
FMPPE	M
FMPPF	W
FMPPG	M
FMPPH	W
FMPPI	W
FMPPK	M
FMPPL	W
FMPPM	W
FMPPN	M
FMPPQ	M
FMPPR	W
FMPPS	M
FMPPT	M
FMPPV	W
FMPPW	M
FMPPY	W
FNPPA	M
FNPPC	W
FNPPD	M
FNPPE	M
FNPPF	W
FNPPG	M
FNPPH	W
FNPPI	W
FNPPK	M
FNPPL	W
FNPPM	W
FNPPN	M
FNPPQ	M
FNPPR	W
FNPPS	M
FNPPT	M
FNPPV	W
FNPPW	M
FNPPY	W
FPPPA	M
FPPPC	M
FPPPD	S
FPPPE	S
FPPPF	M
FPPPG	S
FPPPH	M
FPPPI	M
FPPPK	M
FPPPL	M
FPPPM	M
FPPPN	S
FPPPP	S
FPPPQ	M
FPPPR	M
FPPPS	S
FPPPT	M
FPPPV	M
FPPPW	S
FPPPY	M
FQPPA	M
FQPPC	W
FQPPD	S
FQPPE	S
FQPPF	W
FQPPG	S
FQPPH	W
FQPPI	W
FQPPK	M
FQPPL	W
FQPPM	W
FQPPN	S
FQPPQ	M
FQPPR	W
FQPPS	S
FQPPT	M
FQPPV	W
FQPPW	S
FQPPY	W
FRPPA	M
FRPPC	W
FRPPD	S
FRPPE	S
FRPPF	W
FRPPG	S
FRPPH	W
FRPPI	W
FRPPK	M
FRPPL	W
FRPPM	W
FRPPN	S
FRPPQ	M
FRPPR	W
FRPPS	S
FRPPT	M
FRPPV	W
FRPPW	S
FRPPY	W
FSPPA	M
FSPPC	M
FSPPD	W
FSPPE	W
FSPPF	M
FSPPG	W
FSPPH	M
FSPPI	M
FSPPK	M
FSPPL	M
FSPPM	M
FSPPN	W
FSPPQ	M
FSPPR	M
FSPPS	W
FSPPT	M
FSPPV	M
FSPPW	W
FSPPY	M
FTPPA	W
FTPPC	W
FTPPD	W
FTPPE	W
FTPPF	W
FTPPG	W
FTPPH	W
FTPPI	W
FTPPK	W
FTPPL	W
FTPPM	W
FTPPN	W
FTPPQ	W
FTPPR	W
FTPPS	W
FTPPT	W
FTPPV	W
FTPPW	W
FTPPY	W
FVPPA	M
FVPPC	W
FVPPD	S
FVPPE	S
FVPPF	W
FVPPG	S
FVPPH	W
FVPPI	W
FVPPK	M
FVPPL	W
FVPPM	W
FVPPN	S
FVPPQ	M
FVPPR	W
FVPPS	S
FVPPT	M
FVPPV	W
FVPPW	S
FVPPY	W
FWPPA	M
FWPPC	W
FWPPD	S
FWPPE	S
FWPPF	W
FWPPG	S
FWPPH	W
FWPPI	W
FWPPK	M
FWPPL	W
FWPPM	W
FWPPN	S
FWPPQ	M
FWPPR	W
FWPPS	S
FWPPT	M
FWPPV	W
FWPPW	S
FWPPY	W
FYPPA	M
FYPPC	W
FYPPD	S
FYPPE	S
FYPPF	W
FYPPG	S
FYPPH	W
FYPPI	W
FYPPK	M
FYPPL	W
FYPPM	W
FYPPN	S
FYPPQ	M
FYPPR	W
FYPPS	S
FYPPT	M
FYPPV	W
FYPPW	S
FYPPY	W
GAPPA	S
GAPPC	S
GAPPD	S
GAPPE	S
GAPPF	S
GAPPG	S
GAPPH	S
GAPPI	S
GAPPK	S
GAPPL	S
GAPPM	S
GAPPN	S
GAPPQ	S
GAPPR	S
GAPPS	S
GAPPT	S
GAPPV	S
GAPPW	S
GAPPY	S
GCPPA	W
GCPPC	W
GCPPD	W
GCPPE	W
GCPPF	W
GCPPG	W
GCPPH	W
GCPPI	W
GCPPK	W
GCPPL	W
GCPPM	W
GCPPN	W
GCPPQ	W
GCPPR	W
GCPPS	W
GCPPT	W
GCPPV	W
GCPPW	W
GCPPY	W
GDPPA	S
GDPPC	S
GDPPD	S
GDPPE	S
GDPPF	S
GDPPG	S
GDPPH	S
GDPPI	S
GDPPK	S
GDPPL	S
GDPPM	S
GDPPN	S
GDPPQ	S
GDPPR	S
GDPPS	S
GDPPT	S
GDPPV	S
GDPPW	S
GDPPY	S
GEPPA	M
GEPPC	M
GEPPD	S
GEPPE	S
GEPPF	M
GEPPG	S
GEPPH	M
GEPPI	M
GEPPK	M
GEPPL	M
GEPPM	M
GEPPN	S
GEPPQ	M
GEPPR	M
GEPPS	S
GEPPT	M
GEPPV	M
GEPPW	S
GEPPY	M
GFPPA	M
GFPPC	W
GFPPD	M
GFPPE	M
GFPPF	W
GFPPG	M
GFPPH	W
GFPPI	W
GFPPK	M
GFPPL	W
GFPPM	W
GFPPN	M
GFPPQ	M
GFPPR	W
GFPPS	M
GFPPT	M
GFPPV	W
[truncated: 5,603 more rows]
