# Supplementary material for: Evolutionary analysis of polyproline motifs in Escherichia coli reveals their regulatory role in translation
Source: PLoS Comput Biol. 2018 Feb 1;14(2):e1005987. doi: 10.1371/journal.pcbi.1005987 (PMC5811046; doi:10.1371/journal.pcbi.1005987)
Supplement: S6 Table — (XLSX) [file pcbi.1005987.s015.xlsx]

## Sheet: Tabelle1
S6 Table. Matching the predicted stalling strength of polyproline motifs with the ribosome profiling data from C. J. Woolstenhulme [Cell Rep 11:13–21, 2015].
abbreviations:
s = strong
m = medium
w = weak
	gene	motif	asymmetry score	predicted stalling strength
1	cadC	SPPPI / ATPPE	84.37	w / s
2	malZ	EDPPQ / RMPPA	68.72	m / m
3	gntX	KPPPW / YAPPL	47.69	s / s
4	nanS	GGPPC	41.23	s
5	yodB	VPPPA	35.18	s
6	valS	IPPPN	28.87	s
7	ytfM	RPPPK / KVPPD	22.76	s / s
8	acnB	KNPPA / RVPPG / VAPPT	17.49	m / s / s
9	treA	PQPPD / YVPPE / SQPPF	15.68	s / s / w
10	cysQ	EDPPG / ARPPL	14.85	s / s
11	gpr	GPPPG	14.85	s
12	ygdH	INPPE / AEPPN	13.74	m / s
13	lepA	IPPPE	13.53	s
14	uvrA	SDPPK	13.41	s
15	yeiG	LPPPR / TPPPV / TQPPW	13.29	w / w / s
16	rnb	IPPPQ	13	s
17	poxB	AIPPQ	11.3	s
18	cpxA	NDPPN	9.42	s
19	dapE	VVPPG / INPPF	9.15	s / w
20	csiD	AAPPS	7.66	s
21	pyrC	LAPPV	7.63	w
22	eutL	KLPPH / VAPPL / VPPPS	6.97	w / s / s
23	pfkB	SLPPG / VPPPV	6.94	w / s
24	yhbW	LPPPI	6.7	w
25	qorA	YPPPS	6.61	s
26	yhjG	GNPPD / DTPPF	6.43	m / w
27	uvrB	EPPPT	6.43	s
28	acnA	VVPPG / ASPPL	6.29	s / m
29	atpD	NEPPG	6.19	s
30	hofP	FKPPE / CEPPQ	5.87	s / m
31	uxuA	DDPPR	5.81	s
32	ybhB	AAPPK	5.69	s
33	yqjH	FVPPT / PRPPS	5.65	m / s
34	ybiU	RRPPG	5.61	s
35	pdxB	CDPPR	5.56	w
36	aes	DLPPW / EVPPC	5.52	w / w
37	recB	APPPD / GCPPL	5.39	s / w
38	lon	KIPPE / VGPPG	5.04	s / s
39	pgm	HNPPE / YNPPN	4.98	m / m
40	fabF	TSPPE / AVPPT	4.81	w / m
41	gltB	LVPPA / TNPPI / SPPPH / NNPPF / IRPPV	4.8	w / w / w / w
42	bcsB	APPPG / NLPPD / TMPPV	4.59	s / w / w
43	yjjK	VVPPK / FIPPG	4.52	s / s
44	ligT	RQPPR / IPPPG	4.46	w / s
45	glnL	GIPPH	4.4	s
46	hslU	LIPPA / MAPPG	4.39	m / s
47	rbsR	MTPPL	4.35	w
48	gadW	QSPPM	4.3	m
49	sufS	EMPPW	4.3	m
50	ytfE	TPPPE	4.26	s
51	alaS	GGPPG	4.04	s
52	tyrB	SSPPN	3.92	w
53	yeaN	CGPPL	3.82	w
54	ycfS	PLPPA / YYPPG	3.78	w / s
55	ycaN	IGPPV	3.76	s
56	ampD	SLPPG	3.75	w
57	sbmA	ATPPT	3.73	w
58	clpA	GAPPG	3.64	s
59	ptsG	IWPPI	3.55	s
60	wzyE	VAPPE	3.49	s
61	mrp	DMPPG	3.44	m
62	fkpA	GIPPN	3.4	s
63	betT	MQPPE / SLPPE	3.34	s / w
64	proW	ALPPI	3.28	w
65	pstA	TPPPN	3.14	s
66	cytR	NLPPM / LPQPPT / CDPPL	3.06	w / s / w
67	rbbA	VIPPY / EAPPV / EQPPL	3.04	w / s / w
68	ubiX	IMPPV	3.01	w
69	tdh	GAPPA / GIPPS	2.97	s /s
70	yagU	QTPPN / LNPPY / LTPPL	2.92	w / w / w
71	mqo	GAPPM	2.91	s
72	bcsG	TAPPT	2.9	m
73	clpB	CAPPG	2.85	s
74	puuA	LQPPC	2.82	w
75	zwf	MSPPS	2.76	w
76	gsiA	QAPPI	2.76	s
77	ppc	LPPPE	2.65	s
78	cbpA	TIPPG	2.53	s
79	nupG	VMPPK	2.47	m
80	rhmA	RYPPY	2.46	w
81	yhgF	DEPPK	2.42	m
82	mcrB	QGPPG	2.37	s
83	malQ	GAPPD / GLPPM	2.29	s / w
84	amiD	AVPPR	2.28	w
85	yfaY	PQPPV / QLPPG	2.27	w / w
86	gcd	TSPPI / FTPPS	2.27	w / w
87	ytfF	QMPPL	2.27	w
88	gsiB	VVPPS	2.19	s
89	ampG	YTPPF	2.18	w
90	rtn	EIPPD	2.18	s
91	lysU	GLPPT	2.15	w
92	hrpA	KKPPK / KLPPA	2.15	m / w
93	tpiA	IAPPE	2.14	s
94	yrfF	FAPPA / DYPPQ	2.12	s / m
95	dhaM	VAPPT / PVPPV	2.06	s / w
96	yhdN	CLPPE	2.05	w
97	efeO	AFPPS	2.04	m
98	codB	AIPPV	1.91	w
99	yjfP	LFPPL	1.89	w
100	rbn	GVPPG	1.76	s
101	ytfN	KMPPS / EIPPA / TVPPM / SGPPD	1.75	m / m / w / s
102	intA	GFPPD	1.73	m
103	fruA	MVPPL	1.72	w
104	phnP	YGPPD / SHPPR	1.68	s / w
105	dapF	VEPPY	1.65	m
106	fepB	KLPPQ	1.61	w
107	yjiY	NTPPA	1.59	w
108	sad	YYPPT	1.56	m
109	fhuF	MVPPL	1.49	w
110	rpoE	RRPPS	1.43	s
111	cdd	TLPPL	1.4	w
112	malE	PNPPK	1.33	m
113	gpmM	DTPPR	1.33	w
114	dapD	VVPPA	1.26	m
115	gcvR	PRPPM	1.18	w
116	carB	VIPPY	1.18	m
117	otsA	IAPPD / PLPPK	1.13	s / w
118	fruK	AKPPS	1.06	s
119	proB	GAPPA	1.02	s
120	argE	KLPPF / ECPPN	1	w / w
121	sdhB	QNPPA	1	m
122	edd	LMPPL	0.85	w
123	aroA	NYPPL	0.78	m
124	mprA	VLPPQ	0.76	w
125	ibpA	GYPPY	0.67	m
126	frmB	YLPPK	0.55	w
